# Supplementary material for: RNA Polymerase II transcription independent of TBP in murine embryonic stem cells
Source: eLife. 2023 Mar 30;12:e83810. doi: 10.7554/eLife.83810 (PMC10174690; doi:10.7554/eLife.83810)
Supplement: Figure 2—figure supplement 1—source data 1. — Relevant bands for Figure 2—figure supplement 1A are highlighted with a red rectangle. L=ladder, x=lanes not used in Figure 2—figure supplement 1A. [file elife-83810-fig2-figsupp1-data1.zip]

Archive with 5 entries (4 files):
- Figure 2-figure supplement 1-source data 1/
- Figure 2-figure supplement 1-source data 1/Figure 2-figure supplement 1-source data 1 RPC7 raw.tif
- __MACOSX/Figure 2-figure supplement 1-source data 1/._Figure 2-figure supplement 1-source data 1 RPC7 raw.tif
- Figure 2-figure supplement 1-source data 1/Figure 2-figure supplement 1-source data 1 RPC7 annotated.tiff
- __MACOSX/Figure 2-figure supplement 1-source data 1/._Figure 2-figure supplement 1-source data 1 RPC7 annotated.tiff
