# Supplementary material for: RNA Polymerase II transcription independent of TBP in murine embryonic stem cells
Source: eLife. 2023 Mar 30;12:e83810. doi: 10.7554/eLife.83810 (PMC10174690; doi:10.7554/eLife.83810)
Supplement: Figure 5—source data 2. — Input represents 5% of the protein samples used in the TAF4 IPs. Relevant bands for Figure 5A are highlighted with a red rectangle. L=ladder, x=lanes not used in analyses. Relevant bands for Figure 5A are highlighted with a red rectangle. L=ladder, x=lanes not used in Figure 5A. [file elife-83810-fig5-data2.zip]

Archive with 5 entries (4 files):
- Figure 5-source data 2/
- Figure 5-source data 2/Figure 5-source data 2 TBP raw.tif
- __MACOSX/Figure 5-source data 2/._Figure 5-source data 2 TBP raw.tif
- Figure 5-source data 2/Figure 5-source data 2 TBP annotated.tiff
- __MACOSX/Figure 5-source data 2/._Figure 5-source data 2 TBP annotated.tiff
