# Supplementary material for: RNA Polymerase II transcription independent of TBP in murine embryonic stem cells
Source: eLife. 2023 Mar 30;12:e83810. doi: 10.7554/eLife.83810 (PMC10174690; doi:10.7554/eLife.83810)
Supplement: Figure 5—figure supplement 1—source data 6. — Relevant bands for Figure 5—figure supplement 1C are highlighted with a red rectangle. L=ladder, in = input, x=lanes not used in Figure 5—figure supplement 1C. [file elife-83810-fig5-figsupp1-data6.zip]

Archive with 5 entries (4 files):
- Figure 5-figure supplement 1-source data 6/
- Figure 5-figure supplement 1-source data 6/Figure 5-figure supplement 1-source data 6 TAF4 annotated.tiff
- __MACOSX/Figure 5-figure supplement 1-source data 6/._Figure 5-figure supplement 1-source data 6 TAF4 annotated.tiff
- Figure 5-figure supplement 1-source data 6/Figure 5-figure supplement 1-source data 6 TAF4 raw.tif
- __MACOSX/Figure 5-figure supplement 1-source data 6/._Figure 5-figure supplement 1-source data 6 TAF4 raw.tif
